# Supplementary material for: Assessing the Use of 3D-Model Prostheses in White Storks: A Promising Method in Rehabilitation of Injured Wildlife
Source: Biology (Basel). 2025 Mar 5;14(3):265. doi: 10.3390/biology14030265 (PMC11940723; doi:10.3390/biology14030265)
Supplement: Supplementary file 1 [file biology-14-00265-s001.zip]

Archive with 1 entries (1 files):
- biology-3444359-supplementary.pdf
